# Supplementary material for: Açai (Euterpe oleracea Mart.) Seed Extract Induces ROS Production and Cell Death in MCF-7 Breast Cancer Cell Line
Source: Molecules. 2021 Jun 10;26(12):3546. doi: 10.3390/molecules26123546 (PMC8230419; doi:10.3390/molecules26123546)
Supplement: Supplementary file 1 [file molecules-26-03546-s001.zip]

Archive with 1 entries (1 files):
- molecules-1237329-supplementary.pdf
